# Supplementary material for: The hEag1 K+ Channel Inhibitor Astemizole Stimulates Ca2+ Deposition in SaOS-2 and MG-63 Osteosarcoma Cultures
Source: Int J Mol Sci. 2022 Sep 11;23(18):10533. doi: 10.3390/ijms231810533 (PMC9504018; doi:10.3390/ijms231810533)
Supplement: Supplementary file 1 [file ijms-23-10533-s001.zip]

Archive with 1 entries (1 files):
- ijms-1873107-supplementary.pdf
